# Supplementary material for: Predators, Prey and Habitat Structure: Can Key Conservation Areas and Early Signs of Population Collapse Be Detected in Neotropical Forests?
Source: PLoS One. 2016 Nov 9;11(11):e0165362. doi: 10.1371/journal.pone.0165362 (PMC5102489; doi:10.1371/journal.pone.0165362)
Supplement: S1 Table — (XLSX) [file pone.0165362.s001.xlsx]

## Sheet: Feuil1
sites	Coordonates (UTM 22N)	Main threats	landscape unit [42]	Human Footprint Index	Myoprocta acouchy	Pecari tajacu	Mazama nemoviraga	Mazama americana	Dasyprocta leporina	Psophia crepitans	Crax alector
Lucifer	176187 / 528384	none	mountains	0	0.17	0.07	0.09	0.02	0.06	0.9	0.17
Crique Maurice	173452 / 575299	hunting	high plateau	14	0.12	0.36	0.01	0.01	0.22	0.05	0.02
Charvein	178861 / 614519	hunting, fragmentation, former logging	coastal plains with residual relief	16	0.03	0	0.02	0	0.15	0	0
Coswine	176628 / 626078	hunting	coastal plains with residual relief	14	0.16	0.28	0.02	0	0.19	0	0
Matiti	318747 / 553232	hunting	regular multiconvex landscapes	12	0.05	0.05	0.05	0.01	0.09	0.12	0.02
Patagaïe	260097 / 596966	hunting, logging	low joint-valleys	17	0.04	0.09	0.18	0.01	0.04	0	0
Counami A, 1998	255357 / 589324	hunting	low joint-valleys	4	0.14	0.05	0.01	0.01	0.38	0.38	0.03
Counami A, 2000	255357 / 589324	hunting, logging	low joint-valleys	8	0.03	0.17	0.03	0	0.25	0	0.07
Counami A, 2001	255357 / 589324	hunting, logging	low joint-valleys	12	0.15	0.19	0.05	0.01	0.18	0.05	0.02
Counami A, 2003	255357 / 589324	hunting, logging	low joint-valleys	12	0.03	0.43	0.02	0.07	0.22	0.08	0
Counami B, 1998	253800 / 593853	hunting	low joint-valleys	4	0.2	0.33	0.01	0.06	0.49	0.23	0
Counami B, 2000	253800 / 593853	hunting	low joint-valleys	4	0.07	0.14	0.06	0	0.2	0	0
Counami B, 2001	253800 / 593853	hunting, logging	low joint-valleys	8	0.1	0.2	0.04	0.01	0.21	0	0
Counami B, 2003	253800 / 593853	hunting, logging	low joint-valleys	15	0.03	0.22	0.02	0.03	0.24	0	0
Counami T, 1998	249979 / 591612	none	low joint-valleys	0	0.06	0.03	0.02	0.02	0.19	0.12	0.1
Counami T, 2000	249979 / 591612	none	low joint-valleys	0	0.09	0.35	0.04	0.03	0.17	0.1	0.05
Counami T, 2001	249979 / 591612	hunting	low joint-valleys	8	0.1	0.09	0.05	0.02	0.09	0.33	0.05
Counami T, 2003	249979 / 591612	hunting, logging	low joint-valleys	8	0.06	0.26	0.02	0.02	0.18	0	0.03
RNT	375718 / 452480	none	high plateau	0	0.12	0.34	0.04	0.06	0.11	0.51	0.13
CSG	300324 / 572242	hunting, fragmentation	coastal plains with residual relief	13	0	0	0.04	0.02	0	0	0
RN2	389098 / 447000	hunting	high plateau	4	0.02	0.06	0.04	0.04	0.14	0.33	0.2
RN3	404644 / 438184	hunting	high plateau	18	0.08	0.1	0.04	0.01	0.24	0	0
Apatou	148472 / 583381	hunting, fragmentation, former logging	complex multiconvex landscapes	14	0.06	0.04	0.05	0.05	0.13	0.06	0
Balaté	170655 / 591450	hunting, fragmentation, former logging	coastal plains with residual relief	18	0.04	0	0.05	0.01	0.09	0	0
RN1	378551 / 460128	hunting	high plateau	4	0.04	0.14	0.03	0.03	0.18	0.24	0.07
Balata	324877 / 541742	hunting, fragmentation	regular multiconvex landscapes	8	0.06	0.09	0.02	0.01	0.1	0.24	0.01
Trinité Leblond	242505 / 522213	none	regular multiconvex landscapes	4	0.2	0.01	0	0.01	0.4	0.8	0.01
Trinité Aimara 2003	247243 / 517056	none	regular multiconvex landscapes	4	0.06	0.01	0.03	0	0.01	0.12	0.37
Trinité Aya 2009	232185 / 507081	none	low multiconvex landscapes	0	0	0.14	0.04	0	0.38	0.67	0.22
Sables Blancs	212099 / 606506	hunting, logging	coastal plains with residual relief	20	0	0	0	0.01	0.169	0	0
Trinité Aya 2008	232185 / 507081	none	low multiconvex landscapes	0	0.035	0.007	0.042	0.049	0.18	0.014	0.042
Trinité Aya 2010	232185 / 507081	none	low multiconvex landscapes	0	0	0	0.03	0.02	0.15	0.59	0.1
Réserve awala 2010	210927 / 620830	hunting	coastal plains with residual relief	0	0	0	0	0	2.5	0	0
Risque Tout 2010	322037 / 539180	hunting, fragmentation, former logging	regular multiconvex landscapes	17	0.01	0.06	0.03	0.01	0.08	0.15	0.08
Trésor	356459 / 507934	none	mountains	4	0	0.01	0	0.05	0.03	0.2	0
Counami 2009	249979 / 591612	hunting	low joint-valleys	8	0.11	0.02	0.05	0.06	0.44	0	0.04
Mataroni 2009	374136 / 448915	hunting	high plateau	12	0	0.12	0.01	0.07	0.04	0.8	0.18
Awala 2012	175614 / 634050	hunting	coastal plains with residual relief	20	0	0	0	0	0.47	0	0
Mataroni 2011	374136 / 448915	hunting	high plateau	6	0.01	0.01	0.02	0.05	0.08	0.2	0.03
Counami 2012	249979 / 591612	hunting	low joint-valleys	9	0.02	0.03	0.01	0.06	0.3	0.2	0.11
sud counami 2012	241486 / 580781	hunting	regular multiconvex landscapes	9	0	0.06	0.02	0.03	0.06	0.21	0.2
Mataroni 2013	374136 / 448915	hunting	high plateau	15	0	0	0	0.02	0.06	0	0.06
Montagne de Fer 2013	225378 / 584003	hunting, fragmentation, former logging	regular multiconvex landscapes	18	0	0	0	0	0.03	0.11	0.02
Kaw_Julliot	366500 / 504000	none	mountains	4	0.1	0.111111	0.0444444	0.0518519	0.22963	0.133333	0.0962963
Nouragues_Julliot	314752 / 451000	none	mountains	0	0.25	0.05	0.01	0.01	0.15	0.32	0.12
